# Supplementary material for: Spectroscopic Relationship between XOD and TAOZHI Total Polyphenols Based on Chemometrics and Molecular Docking Techniques
Source: Molecules. 2024 Sep 10;29(18):4288. doi: 10.3390/molecules29184288 (PMC11433701; doi:10.3390/molecules29184288)
Supplement: Supplementary file 1 [file molecules-29-04288-s001.zip]

Archive with 1 entries (1 files):
- molecules-3167689-supplementary.pdf
